# Supplementary material for: Diet flexibility and growth of the early herbivorous juvenile crown-of-thorns sea star, implications for its boom-bust population dynamics
Source: PLoS One. 2020 Jul 20;15(7):e0236142. doi: 10.1371/journal.pone.0236142 (PMC7371202; doi:10.1371/journal.pone.0236142)
Supplement: S1 Data — (XLSX) [file pone.0236142.s004.xlsx]

## Sheet: Sheet1
Diet flexibility and growth of the early herbivorous juvenile crown-of-thorns sea star, implications for its boom-bust population dynamics
Dione J. Deaker, Benjamin Mos, Huang-An Lin, Corinne Lawson, Claire Budden, Symon A. Dworjanyn, Maria Byrne
Data sets: Choice data, Growth data
Abbreviations: CCA = crustose coralline algae, SE = standard error
Growth of juvenile COTS							Choice data
Diet = CCA							The amount of time (%) spent on each substrate.
Days	n	Mean diameter (mm)	Diameter SE	Arm #	Arm # SE		Positions were recorded hourly for 48 hours. Two choice experiments were carried out: fed juveniles and juveniles that were starved for 3 days
0	20	1.71703	0.0621573	8.1	0.176218
13	20	2.12486	0.0826703	8.55	0.245753		Fed		Substrate					Starved		Substrate
43	19	3.81838	0.115585	11.7895	0.223985		Diet	Individual	Amphiroa sp	Biofilm	CCA	Bare substrate		Diet	Individual	Amphiroa sp	Biofilm	CCA	Bare substrate
76	19	7.08624	0.205775	14	0.275723		CCA	1	2.08333	0	87.5	10.4167		CCA	1	0	0	100	0
104	19	10.3456	0.208577	15.1579	0.256644		CCA	2	37.5	0	43.75	18.75		CCA	2	0	0	100	0
139	18	13.675	0.135498	15.1667	0.271163		CCA	3	85.4167	0	14.5833	0		CCA	3	0	0	100	0
164	18	16.0001	0.187399	15.1667	0.271163		CCA	4	0	0	95.8333	4.16667		CCA	4	100	0	0	0
183	18	16.4979	0.210812	15.1667	0.271163		CCA	5	39.5833	0	56.25	4.16667		CCA	5	0	0	100	0
230	18	17.0621	0.240811	15.1667	0.271163		CCA	6	0	0	100	0		CCA	6	0	0	100	0
257	18	16.9677	0.232007	15.1667	0.271163		CCA	7	4.16667	0	91.6667	4.16667		CCA	7	0	0	100	0
292	18	16.4543	0.23323	15.1667	0.271163		CCA	8	50	0	10.4167	39.5833		CCA	8	0	0	100	0
							CCA	9	50	0	31.25	18.75		CCA	9	0	0	100	0
Diet = Amphiroa sp.							CCA	10	6.25	0	79.1667	14.5833		CCA	10	0	0	97.9167	2.08333
Days	n	Mean diameter (mm)	Diameter SE	Arm #	Arm # SE		Amphiroa sp	1	37.5	0	62.5	0		Amphiroa sp	1	100	0	0	0
0	20	1.65356	0.0618719	7.8	0.2		Amphiroa sp	2	29.1667	0	70.8333	0		Amphiroa sp	2	89.5833	8.33333	2.08333	0
13	20	2.1869	0.0803267	8.55	0.2112		Amphiroa sp	3	75	0	14.5833	10.4167		Amphiroa sp	3	4.16667	0	93.75	2.08333
43	19	3.70012	0.133023	11.4737	0.234064		Amphiroa sp	4	45.8333	0	50	4.16667		Amphiroa sp	4	0	0	100	0
76	18	6.17936	0.199569	13.5556	0.282637		Amphiroa sp	5	100	0	0	0		Amphiroa sp	5	2.08333	0	95.8333	2.08333
104	18	7.62148	0.182329	15.6667	0.291492		Amphiroa sp	6	62.5	0	27.0833	10.4167		Amphiroa sp	6	0	0	100	0
139	18	9.91649	0.184449	15.7778	0.297655		Amphiroa sp	7	89.5833	0	4.16667	6.25		Amphiroa sp	7	83.3333	0	0	16.6667
164	18	11.6319	0.219718	15.6667	0.313112		Amphiroa sp	8	43.75	0	54.1667	2.08333		Amphiroa sp	8	0	0	100	0
183	18	13.5944	0.255657	15.6667	0.313112		Amphiroa sp	9	27.0833	0	70.8333	2.08333		Amphiroa sp	9	8.33333	0	91.6667	0
230	17	14.9634	0.561902	15.1765	0.595543		Amphiroa sp	10	100	0	0	0		Amphiroa sp	10	0	0	100	0
257	17	15.5421	0.536867	15.4118	0.411765		Biofilm	1	0	0	100	0		Biofilm	1	100	0	0	0
292	17	15.5536	0.482434	15.4118	0.411765		Biofilm	2	0	0	100	0		Biofilm	2	100	0	0	0
							Biofilm	3	100	0	0	0		Biofilm	3	87.5	0	0	12.5
Diet = Biofilm							Biofilm	4	0	0	100	0		Biofilm	4	100	0	0	0
Days	n	Mean diameter (mm)	Diameter SE	Arm #	Arm # SE		Biofilm	5	0	0	100	0		Biofilm	5	0	0	97.9167	2.08333
0	20	1.64254	0.0618904	7.9	0.21643		Biofilm	6	97.8723	0	2.12766	0		Biofilm	6	100	0	0	0
13	20	1.97787	0.0948112	8.55	0.245753		Biofilm	7	0	0	100	0		Biofilm	7	100	0	0	0
43	20	2.40442	0.0835042	9.5	0.235081		Biofilm	8	0	0	100	0		Biofilm	8	100	0	0	0
76	19	2.81714	0.105328	9.73684	0.274044		Biofilm	9	0	0	100	0		Biofilm	9	0	0	100	0
104	18	2.93971	0.108818	10.3333	0.213896		Biofilm	10	100	0	0	0		Biofilm	10	4.16667	95.8333	0	0
139	17	3.0571	0.13114	10.7647	0.201637
164	16	3.03059	0.13404	10.875	0.221265
183	14	3.03789	0.121977	11.2143	0.280865
230	13	3.33291	0.118492	11.6154	0.241217
257	13	3.34365	0.116723	11.6923	0.208309
292	11	3.31924	0.119258	11.9091	0.211254
Diet = Biofilm, then CCA
Days (cont.)	n	Mean diameter (mm)	Diameter SE	Arm #	Arm # SE
312	9	3.49988	0.165559	12	0.166667
337	9	5.08075	0.253384	12.3333	0.166667
356	9	6.33731	0.242813	12.6667	0.235702
376	9	7.5419	0.205511	12.7778	0.222222
388	9	7.81758	0.221608	12.7778	0.222222
411	9	10.0675	0.245435	12.7778	0.222222
425	9	10.5194	0.282218	12.7778	0.222222
442	8	11.5784	0.31268	12	0.886405
456	7	12.2173	0.319326	12	1.02353
470	6	12.8724	0.364085	11.8333	1.1949
484	6	13.4428	0.462625	12.8333	0.307318
498	6	12.9379	0.334082	13.5	0.562731
512	6	13.0895	0.362723	13.5	0.562731
526	6	12.866	0.293372	13.5	0.562731
540	6	13.2975	0.248932	13.5	0.562731
560	6	14.0829	0.333265	13.5	0.562731
596	5	13.4899	0.364242	13.8	0.583095
